# Supplementary material for: The Mutation Spectrum of Rare Variants in the Gene of Adenosine Triphosphate (ATP)-Binding Cassette Subfamily C Member 8 in Patients with a MODY Phenotype in Western Siberia
Source: J Pers Med. 2023 Jan 19;13(2):172. doi: 10.3390/jpm13020172 (PMC9967647; doi:10.3390/jpm13020172)
Supplement: Supplementary file 1 [file jpm-13-00172-s001.zip]

Archive with 1 entries (1 files):
- jpm-2120690-supplementary.pdf
